# Supplementary material for: Information and order of information effects on consumers’ acceptance and valuation for genetically modified edamame soybean
Source: PLoS One. 2018 Oct 24;13(10):e0206300. doi: 10.1371/journal.pone.0206300 (PMC6200256; doi:10.1371/journal.pone.0206300)
Supplement: S3 Appendix — (XLSX) [file pone.0206300.s003.xlsx]

## Sheet: Edamame_GM_Bids_SASData
Session	Respondent	ID	Information Round	NonGM	NoLabel	GM	Order	a1	a2	a3	b1	b2	b3	b4	b5	b6	b7	b8	b9	b10	b11	b12	b13	b14	b15	b16_1	b16_2	b16_3	b16_4	b16_5	b16_6	b16_7	b16_8	b16_9	b16_10	b16_11	b16_12	b16_12_text	c1	c2	c2_group	c3	c4	c4_text	c5	c5_text	c6_1	c6_2	c6_3
1	1	101	1	1.5	1	0.75	1	2	1	2	3	3	2	3	2	1	1	2	3	4	4	2	2	4	1			1	1						1				2	31	1	1	3		2			3	1
1	1	101	2	1.5	1	0.5	1	2	1	2	3	3	2	3	2	1	1	2	3	4	4	2	2	4	1			1	1						1				2	31	1	1	3		2			3	1
1	1	101	3	1.5	1	0.5	1	2	1	2	3	3	2	3	2	1	1	2	3	4	4	2	2	4	1			1	1						1				2	31	1	1	3		2			3	1
1	5	105	1	0.5	0	0	1	2	2	2	4	4	1	1	1	2	1	3	2	3	3	2	2	2	2	1			1							1			2	48	4	2	3		2				1
1	5	105	2	0.25	0	0	1	2	2	2	4	4	1	1	1	2	1	3	2	3	3	2	2	2	2	1			1							1			2	48	4	2	3		2				1
1	5	105	3	0.5	0	0	1	2	2	2	4	4	1	1	1	2	1	3	2	3	3	2	2	2	2	1			1							1			2	48	4	2	3		2				1
1	7	107	1	0.5	0.25	0.5	1	1	1	1	4	4	1	3	1	3	1	3	3	3	2	3	3	2	2			1	1				1						2	31	1	1	5		2				1
1	7	107	2	0.5	0.25	0.75	1	1	1	1	4	4	1	3	1	3	1	3	3	3	2	3	3	2	2			1	1				1						2	31	1	1	5		2				1
1	7	107	3	0.5	0.25	0.25	1	1	1	1	4	4	1	3	1	3	1	3	3	3	2	3	3	2	2			1	1				1						2	31	1	1	5		2				1
1	9	109	1	3	3	3	1	2	1	1	4	4	3	3	1	3	1	2	4	2	2	3	3	2	2			1											2	36	2	1	4		4	self employed	2		2
1	9	109	2	3	3	3	1	2	1	1	4	4	3	3	1	3	1	2	4	2	2	3	3	2	2			1											2	36	2	1	4		4	self employed	2		2
1	9	109	3	3	3	3	1	2	1	1	4	4	3	3	1	3	1	2	4	2	2	3	3	2	2			1											2	36	2	1	4		4	self employed	2		2
1	10	110	1	2.5	2	3	1	3	2	2	2	3	1	3	1	3	2	3	1	2	2	3	3	1	2	1	1	1							1				1	32	2	1	6		2				2
1	10	110	2	2.5	2	3.5	1	3	2	2	2	3	1	3	1	3	2	3	1	2	2	3	3	1	2	1	1	1							1				1	32	2	1	6		2				2
1	10	110	3	4	3.5	3	1	3	2	2	2	3	1	3	1	3	2	3	1	2	2	3	3	1	2	1	1	1							1				1	32	2	1	6		2				2
1	11	111	1	2.25	2	1.75	1	2	1	1	3	3	1	1	1	2	1	3	2	3	2	2	2	1	1	1			1						1				2	36	2	2	5		2				1
1	11	111	2	2	2	1.5	1	2	1	1	3	3	1	1	1	2	1	3	2	3	2	2	2	1	1	1			1						1				2	36	2	2	5		2				1
1	11	111	3	2.25	2	1.75	1	2	1	1	3	3	1	1	1	2	1	3	2	3	2	2	2	1	1	1			1						1				2	36	2	2	5		2				1
1	12	112	1	0	0	0	1	2	1	2	3	3	1	1	1	2	1	3	2	2	1	3	4	1	2	1		1							1				2	29	1	2	5		1				1
1	12	112	2	0	0	0	1	2	1	2	3	3	1	1	1	2	1	3	2	2	1	3	4	1	2	1		1							1				2	29	1	2	5		1				1
1	12	112	3	0	0	0	1	2	1	2	3	3	1	1	1	2	1	3	2	2	1	3	4	1	2	1		1							1				2	29	1	2	5		1				1
2	1	201	1	2.95	2.5	1.95	0	2	1	2	2	2	3	3	1	2	1	3	1	3	2	4	3	1	2	1		1	1										1	27	1	2	5		1				2
2	1	201	2	2.5	2.5	1.25	0	2	1	2	2	2	3	3	1	2	1	3	1	3	2	4	3	1	2	1		1	1										1	27	1	2	5		1				2
2	1	201	3	2.5	2	1.95	0	2	1	2	2	2	3	3	1	2	1	3	1	3	2	4	3	1	2	1		1	1										1	27	1	2	5		1				2
2	4	204	1	3	2	2	0	3	2	2	5	3	3	1	1	3	1	3	2	4	3	2	3	1	1	1			1			1							2	37	2	1	4		2			2	1
2	4	204	2	3	2	2	0	3	2	2	5	3	3	1	1	3	1	3	2	4	3	2	3	1	1	1			1			1							2	37	2	1	4		2			2	1
2	4	204	3	3	2	2	0	3	2	2	5	3	3	1	1	3	1	3	2	4	3	2	3	1	1	1			1			1							2	37	2	1	4		2			2	1
2	5	205	1	1.75	1.5	1.3	0	2	2	2	4	3	1	3	1	2	1	2	4	3	2	3	3	2	2	1		1							1				2	46	4	1	4		4	not employed		1
2	5	205	2	1.5	1	0.75	0	2	2	2	4	3	1	3	1	2	1	2	4	3	2	3	3	2	2	1		1							1				2	46	4	1	4		4	not employed		1
2	5	205	3	1.25	1	1	0	2	2	2	4	3	1	3	1	2	1	2	4	3	2	3	3	2	2	1		1							1				2	46	4	1	4		4	not employed		1
2	7	207	1	0.25	0.25	0.25	0	2	1	2	1	1	1	1	1	2	1	4	2	1	1	3	3	1	2	1		1							1				2	32	2	1	6		4	stay at home	2		2
2	7	207	2	0.25	0.25	0.2	0	2	1	2	1	1	1	1	1	2	1	4	2	1	1	3	3	1	2	1		1							1				2	32	2	1	6		4	stay at home	2		2
2	7	207	3	0.25	0.25	0.3	0	2	1	2	1	1	1	1	1	2	1	4	2	1	1	3	3	1	2	1		1							1				2	32	2	1	6		4	stay at home	2		2
2	8	208	1	3	1.69	1.25	0	2	2	2	4	3	2	1	1	3	1	2	3	4	3	2	2	2	1	1						1			1				2	36	2	1	3		4	stay at home	2		1
2	8	208	2	3.69	1.69	1	0	2	2	2	4	3	2	1	1	3	1	2	3	4	3	2	2	2	1	1						1			1				2	36	2	1	3		4	stay at home	2		1
2	8	208	3	3	1.69	1	0	2	2	2	4	3	2	1	1	3	1	2	3	4	3	2	2	2	1	1						1			1				2	36	2	1	3		4	stay at home	2		1
2	9	209	1	0	0	0	0	2	1	2	3	4	1	3	1	3	1	2	3	3	3	2	3	2	3				1			1				1			2	37	2	1	4		2			1	2
2	9	209	2	0	0	0	0	2	1	2	3	4	1	3	1	3	1	2	3	3	3	2	3	2	3				1			1				1			2	37	2	1	4		2			1	2
2	9	209	3	0	0	0	0	2	1	2	3	4	1	3	1	3	1	2	3	3	3	2	3	2	3				1			1				1			2	37	2	1	4		2			1	2
2	12	212	1	5	2	2	0	2	1	1	3	3	3	3	1	2	1	3	3	1	3	2	2	3	3		1					1			1				2	50	4	1	3		2
2	12	212	2	5	0	0	0	2	1	1	3	3	3	3	1	2	1	3	3	1	3	2	2	3	3		1					1			1				2	50	4	1	3		2
2	12	212	3	5	0	0	0	2	1	1	3	3	3	3	1	2	1	3	3	1	3	2	2	3	3		1					1			1				2	50	4	1	3		2
2	13	213	1	1	1	0	0	2	2	2	4	3	1	1	1	3	1	3	3	3	3	2	3	2	1	1			1			1							2	46	4	1	4		2			1
2	13	213	2	1	0.5	0	0	2	2	2	4	3	1	1	1	3	1	3	3	3	3	2	3	2	1	1			1			1							2	46	4	1	4		2			1
2	13	213	3	1	0.5	0	0	2	2	2	4	3	1	1	1	3	1	3	3	3	3	2	3	2	1	1			1			1							2	46	4	1	4		2			1
2	14	214	1	0.5	0	0	0	2	1	1	3	4	1	2	1	2	1	1	3	3	3	2	2	1	2	1	1								1				1	32	2	1	2		1				1
2	14	214	2	1	0	0	0	2	1	1	3	4	1	2	1	2	1	1	3	3	3	2	2	1	2	1	1								1				1	32	2	1	2		1				1
2	14	214	3	1	0	0	0	2	1	1	3	4	1	2	1	2	1	1	3	3	3	2	2	1	2	1	1								1				1	32	2	1	2		1				1
2	15	215	1	3.25	3	3	0	2	2	2	4	4	3	3	1	3	1	2	2	3	3	2	2	2	3	1													2	37	2	1	2		2		2	1	2
2	15	215	2	2.75	3	3	0	2	2	2	4	4	3	3	1	3	1	2	2	3	3	2	2	2	3	1													2	37	2	1	2		2		2	1	2
2	15	215	3	2.5	2.75	3	0	2	2	2	4	4	3	3	1	3	1	2	2	3	3	2	2	2	3	1													2	37	2	1	2		2		2	1	2
3	2	302	1	1	0.2	0.5	1	3	1	2	2	2	2	1	1	1	1	3	2	2	1	4	3	1	1	1		1							1				2	28	1	2	5		1				1
3	2	302	2	0.5	0	1	1	3	1	2	2	2	2	1	1	1	1	3	2	2	1	4	3	1	1	1		1							1				2	28	1	2	5		1				1
3	2	302	3	0.5	0	1	1	3	1	2	2	2	2	1	1	1	1	3	2	2	1	4	3	1	1	1		1							1				2	28	1	2	5		1				1
3	4	304	1	2.5	1.5	0	1	2	1	2	3	3	1	3	3	3	1	3	2	4	4	4	4	2	1				1			1			1				2	52	4	1	3		1
3	4	304	2	3	2	0	1	2	1	2	3	3	1	3	3	3	1	3	2	4	4	4	4	2	1				1			1			1				2	52	4	1	3		1
3	4	304	3	3	2.5	0	1	2	1	2	3	3	1	3	3	3	1	3	2	4	4	4	4	2	1				1			1			1				2	52	4	1	3		1
3	5	305	1	1	2	5	1	3	3	3	3	3	1	3	3	1	1	3	3	4	3	3	2	3	1				1			1				1			2			1	3		1			3	2
3	5	305	2	1	2	5	1	3	3	3	3	3	1	3	3	1	1	3	3	4	3	3	2	3	1				1			1				1			2			1	3		1			3	2
3	5	305	3	5	1	0	1	3	3	3	3	3	1	3	3	1	1	3	3	4	3	3	2	3	1				1			1				1			2			1	3		1			3	2
3	6	306	1	0	0	0	1	2	1	2	2	3	1	3	3	1	2	2	3	3	3	2	2	2	4	1						1				1			1	46	4	1	2		1
3	6	306	2	0	0	0	1	2	1	2	2	3	1	3	3	1	2	2	3	3	3	2	2	2	4	1						1				1			1	46	4	1	2		1
3	6	306	3	0	0	0	1	2	1	2	2	3	1	3	3	1	2	2	3	3	3	2	2	2	4	1						1				1			1	46	4	1	2		1
3	8	308	1	1	0.75	0	1	2	2	2	3	4	1	3	1	3	1	3	2	4	3	4	4	2	1	1			1			1							2	34	2	1	5		4	stay at home	1		2
3	8	308	2	1.5	1	0	1	2	2	2	3	4	1	3	1	3	1	3	2	4	3	4	4	2	1	1			1			1							2	34	2	1	5		4	stay at home	1		2
3	8	308	3	1.5	1	0	1	2	2	2	3	4	1	3	1	3	1	3	2	4	3	4	4	2	1	1			1			1							2	34	2	1	5		4	stay at home	1		2
3	10	310	1	1	1	2	1	2	2	1	5	5	1	2	1	2	1	3	3	2	2	4	1	1	2	1			1							1			2	52	4	1	3		4	not employed
3	10	310	2	1	2	2	1	2	2	1	5	5	1	2	1	2	1	3	3	2	2	4	1	1	2	1			1							1			2	52	4	1	3		4	not employed
3	10	310	3	1	2	3	1	2	2	1	5	5	1	2	1	2	1	3	3	2	2	4	1	1	2	1			1							1			2	52	4	1	3		4	not employed
3	12	312	1	1.5	1.5	1	1	2	1	2	3	3	1	3	1	2	1	3	3	3	2	1	2	2	2			1	1						1				1	50	4	1	7	J.D.	1
3	12	312	2	1.5	1.5	1	1	2	1	2	3	3	1	3	1	2	1	3	3	3	2	1	2	2	2			1	1						1				1	50	4	1	7	J.D.	1
3	12	312	3	2	1.5	0	1	2	1	2	3	3	1	3	1	2	1	3	3	3	2	1	2	2	2			1	1						1				1	50	4	1	7	J.D.	1
3	14	314	1	2.5	2	2	1	2	2	2	4	4	1	1	1	2	1	3	3	3	2	3	3	2	1							1							1	49	4	1	3		2			2
3	14	314	2	2.5	2	2	1	2	2	2	4	4	1	1	1	2	1	3	3	3	2	3	3	2	1							1							1	49	4	1	3		2			2
3	14	314	3	2.5	2	2	1	2	2	2	4	4	1	1	1	2	1	3	3	3	2	3	3	2	1							1							1	49	4	1	3		2			2
3	15	315	1	0	0	0	1	2	2	2	3	3	1	3	1	2	1	3	2	3	3	2	2	2	2	1		1							1				2	29	1	2	6		1				2
3	15	315	2	0	0	0	1	2	2	2	3	3	1	3	1	2	1	3	2	3	3	2	2	2	2	1		1							1				2	29	1	2	6		1				2
3	15	315	3	0	0	0	1	2	2	2	3	3	1	3	1	2	1	3	2	3	3	2	2	2	2	1		1							1				2	29	1	2	6		1				2
4	2	402	1	1.5	1	2	0	2	2	1	4	4	1	3	1	2	1	2	3	1	4	1	1	3	1	1		1	1										2	51	4	1	4		2			1
4	2	402	2	1	0.75	0.5	0	2	2	1	4	4	1	3	1	2	1	2	3	1	4	1	1	3	1	1		1	1										2	51	4	1	4		2			1
4	2	402	3	1	0.8	0.7	0	2	2	1	4	4	1	3	1	2	1	2	3	1	4	1	1	3	1	1		1	1										2	51	4	1	4		2			1
4	3	403	1	0.5	0.2	0.48	0	3	2	3	4	4	3	3	1	2	1	2	3	2	2	3	4	1	3	1		1	1										2	28	1	2	5		1				2
4	3	403	2	0.6	0.2	0.62	0	3	2	3	4	4	3	3	1	2	1	2	3	2	2	3	4	1	3	1		1	1										2	28	1	2	5		1				2
4	3	403	3	0.5	0.2	0.5	0	3	2	3	4	4	3	3	1	2	1	2	3	2	2	3	4	1	3	1		1	1										2	28	1	2	5		1				2
4	5	405	1	1.5	1.25	1	0	3	2	2	4	4	3	3	3	3	1	2	2	3	3	2	2	2	2	1	1								1				2	53	4	1	3		2
4	5	405	2	1.25	1	1.5	0	3	2	2	4	4	3	3	3	3	1	2	2	3	3	2	2	2	2	1	1								1				2	53	4	1	3		2
4	5	405	3	1	1	1.5	0	3	2	2	4	4	3	3	3	3	1	2	2	3	3	2	2	2	2	1	1								1				2	53	4	1	3		2
4	7	407	1	2	2.5	1.75	0	2	2	2	3	3	2	1	1	2	1	3	1	4	3	2	3	2	1				1			1				1			1	40	3	1	7	Tech School	2		1	1	2
4	7	407	2	3	2.25	1.5	0	2	2	2	3	3	2	1	1	2	1	3	1	4	3	2	3	2	1				1			1				1			1	40	3	1	7	Tech School	2		1	1	2
4	7	407	3	3	2.5	1	0	2	2	2	3	3	2	1	1	2	1	3	1	4	3	2	3	2	1				1			1				1			1	40	3	1	7	Tech School	2		1	1	2
4	8	408	1	1.5	1.5	2	0	2	1	2	3	3	1	1	1	2	1	3	3	3	1	3	3	1	3			1	1						1				1	52	4	1	7	J.D.	2			2
4	8	408	2	2	1.5	1.25	0	2	1	2	3	3	1	1	1	2	1	3	3	3	1	3	3	1	3			1	1						1				1	52	4	1	7	J.D.	2			2
4	8	408	3	2	1.5	1.5	0	2	1	2	3	3	1	1	1	2	1	3	3	3	1	3	3	1	3			1	1						1				1	52	4	1	7	J.D.	2			2
4	9	409	1	2	1	3	0	4	3	2	4	3	1	1	1	2	1	2	4	3	3	2	2	3	2	1		1	1										2	46	4	1	4		4	stay at home		2
4	9	409	2	2	2	1	0	4	3	2	4	3	1	1	1	2	1	2	4	3	3	2	2	3	2	1		1	1										2	46	4	1	4		4	stay at home		2
4	9	409	3	2	2	0	0	4	3	2	4	3	1	1	1	2	1	2	4	3	3	2	2	3	2	1		1	1										2	46	4	1	4		4	stay at home		2
4	10	410	1	2	1.5	1.25	0	4	4	2	4	4	3	1	1	1	1	2	4	3	3	3	3	3	2										1				2	29	1	1	4		2		2	1	2
4	10	410	2	2	1.5	0	0	4	4	2	4	4	3	1	1	1	1	2	4	3	3	3	3	3	2										1				2	29	1	1	4		2		2	1	2
4	10	410	3	2.5	1	0.5	0	4	4	2	4	4	3	1	1	1	1	2	4	3	3	3	3	3	2										1				2	29	1	1	4		2		2	1	2
4	11	411	1	1	1	1	0	1	1	1	4	4	1	1	1	2	1	2	3	3	3	2	2	2	2	1			1						1				1	33	2	1	5		2				1
4	11	411	2	1	0	0	0	1	1	1	4	4	1	1	1	2	1	2	3	3	3	2	2	2	2	1			1						1				1	33	2	1	5		2				1
4	11	411	3	0.5	0.25	0.25	0	1	1	1	4	4	1	1	1	2	1	2	3	3	3	2	2	2	2	1			1						1				1	33	2	1	5		2				1
4	12	412	1	0	2	0	0	3	2	3	4	3	3	3	1	2	1	3	2	2	1	3	3	1	3	1			1						1				2	45	3	1	4		4	stay at home		1	1
4	12	412	2	0	2	0	0	3	2	3	4	3	3	3	1	2	1	3	2	2	1	3	3	1	3	1			1						1				2	45	3	1	4		4	stay at home		1	1
4	12	412	3	0	2	0	0	3	2	3	4	3	3	3	1	2	1	3	2	2	1	3	3	1	3	1			1						1				2	45	3	1	4		4	stay at home		1	1
4	14	414	1	0	0	0	0	1	1	1	5	5	3	3	3	3	2	1	4	4	4	3	2	4	4			1											2	46	4	1	7	cosmetology	2
4	14	414	2	0	0	0	0	1	1	1	5	5	3	3	3	3	2	1	4	4	4	3	2	4	4			1											2	46	4	1	7	cosmetology	2
4	14	414	3	0	0	0	0	1	1	1	5	5	3	3	3	3	2	1	4	4	4	3	2	4	4			1											2	46	4	1	7	cosmetology	2
4	15	415	1	0.99	0.99	0.99	0	3	2	3	3	3	3	1	1	2	1	3	3	2	2	3	3	1	1			1				1				1			2	47	4	1	3		2				2
4	15	415	2	0.5	0.5	0.99	0	3	2	3	3	3	3	1	1	2	1	3	3	2	2	3	3	1	1			1				1				1			2	47	4	1	3		2				2
4	15	415	3	0	0	0.99	0	3	2	3	3	3	3	1	1	2	1	3	3	2	2	3	3	1	1			1				1				1			2	47	4	1	3		2				2
5	1	501	1	2	2	1.5	0	4	1	2	4	4	1	2	1	1	1	2	3	2	2	2	2	1	3	1						1				1			2	32	2	1	4		2				1
5	1	501	2	2	1	1.5	0	4	1	2	4	4	1	2	1	1	1	2	3	2	2	2	2	1	3	1						1				1			2	32	2	1	4		2				1
5	1	501	3	2	1	1	0	4	1	2	4	4	1	2	1	1	1	2	3	2	2	2	2	1	3	1						1				1			2	32	2	1	4		2				1
5	2	502	1	2.5	1	0	0	2	2	1	1	1	1	1	1	2	1	4	1	4	4	4	4	4	1	1			1			1							2	31	1	1	3		1		1	1	2
5	2	502	2	2.5	1	0	0	2	2	1	1	1	1	1	1	2	1	4	1	4	4	4	4	4	1	1			1			1							2	31	1	1	3		1		1	1	2
5	2	502	3	2.5	1	0	0	2	2	1	1	1	1	1	1	2	1	4	1	4	4	4	4	4	1	1			1			1							2	31	1	1	3		1		1	1	2
5	3	503	1	0	0	0	0	2	2	2	4	4	1	3	3	3	1	2	3	3	3	3	2	2	1	1		1							1				1	34	2	1	3		2		1	2	1
5	3	503	2	0	0	0	0	2	2	2	4	4	1	3	3	3	1	2	3	3	3	3	2	2	1	1		1							1				1	34	2	1	3		2		1	2	1
5	3	503	3	0	0	0	0	2	2	2	4	4	1	3	3	3	1	2	3	3	3	3	2	2	1	1		1							1				1	34	2	1	3		2		1	2	1
5	5	505	1	0.5	0.6	0.7	0	2	1	2	3	3	2	1	1	2	2	3	3	3	2	3	2	3	1	1			1			1							2	53	4	1	3		4	disabled
5	5	505	2	1.3	1.3	1.4	0	2	1	2	3	3	2	1	1	2	2	3	3	3	2	3	2	3	1	1			1			1							2	53	4	1	3		4	disabled
5	5	505	3	1.3	1.3	1.4	0	2	1	2	3	3	2	1	1	2	2	3	3	3	2	3	2	3	1	1			1			1							2	53	4	1	3		4	disabled
5	6	506	1	0	0	0	0	2	2	1	5	5	3	3	3	3	1	2	3	2	2	3	2	2	2	1		1				1							2	45	3	1	3		1			1
5	6	506	2	0	0	0	0	2	2	1	5	5	3	3	3	3	1	2	3	2	2	3	2	2	2	1		1				1							2	45	3	1	3		1			1
5	6	506	3	0	0	0	0	2	2	1	5	5	3	3	3	3	1	2	3	2	2	3	2	2	2	1		1				1							2	45	3	1	3		1			1
5	7	507	1	2	1.75	1.5	0	2	1	2	2	3	3	3	1	3	1	4	2	3	2	2	2	1	2	1		1	1										2	34	2	1	4		2				2
5	7	507	2	2	1.75	1.5	0	2	1	2	2	3	3	3	1	3	1	4	2	3	2	2	2	1	2	1		1	1										2	34	2	1	4		2				2
5	7	507	3	2	1.75	1.75	0	2	1	2	2	3	3	3	1	3	1	4	2	3	2	2	2	1	2	1		1	1										2	34	2	1	4		2				2
5	9	509	1	1	0	0	0	2	2	2	5	5	3	3	3	1	1	1	4	4	3	3	2	2	2	1	1								1				1	32	2	1	4		2		2		2
5	9	509	2	1	0	0	0	2	2	2	5	5	3	3	3	1	1	1	4	4	3	3	2	2	2	1	1								1				1	32	2	1	4		2		2		2
5	9	509	3	1	0	0	0	2	2	2	5	5	3	3	3	1	1	1	4	4	3	3	2	2	2	1	1								1				1	32	2	1	4		2		2		2
5	10	510	1	0.5	0	0	0	2	2	1	4	4	1	1	1	2	1	3	3	3	3	3	2	2	2	1			1			1	1	1		1			1	30	1	2	6		1				2
5	10	510	2	0.5	0	0	0	2	2	1	4	4	1	1	1	2	1	3	3	3	3	3	2	2	2	1			1			1	1	1		1			1	30	1	2	6		1				2
5	10	510	3	0.5	0	0	0	2	2	1	4	4	1	1	1	2	1	3	3	3	3	3	2	2	2	1			1			1	1	1		1			1	30	1	2	6		1				2
5	11	511	1	2.75	2	2.25	0	2	2	2	3	3	1	3	3	2	1	3	3	2	3	2	2	2	2	1			1			1							1	36	2	1	3		2			2
5	11	511	2	2.75	1.75	2	0	2	2	2	3	3	1	3	3	2	1	3	3	2	3	2	2	2	2	1			1			1							1	36	2	1	3		2			2
5	11	511	3	2.75	1.5	1.75	0	2	2	2	3	3	1	3	3	2	1	3	3	2	3	2	2	2	2	1			1			1							1	36	2	1	3		2			2
5	12	512	1	0	0	0	0	2	1	2	4	4	3	3	3	2	1	2	3	3	3	3	3	2	2	1			1						1				2	39	3	1	3		2				1
5	12	512	2	0	0	0	0	2	1	2	4	4	3	3	3	2	1	2	3	3	3	3	3	2	2	1			1						1				2	39	3	1	3		2				1
5	12	512	3	0	0	0	0	2	1	2	4	4	3	3	3	2	1	2	3	3	3	3	3	2	2	1			1						1				2	39	3	1	3		2				1
5	13	513	1	2	1.5	1.5	0	2	1	2	4	4	1	3	1	3	1	3	3	3	3	2	2	1	2							1		1		1			2	36	2	1	2		2		1	1	2
5	13	513	2	2.5	2	1.5	0	2	1	2	4	4	1	3	1	3	1	3	3	3	3	2	2	1	2							1		1		1			2	36	2	1	2		2		1	1	2
5	13	513	3	2	1.5	1	0	2	1	2	4	4	1	3	1	3	1	3	3	3	3	2	2	1	2							1		1		1			2	36	2	1	2		2		1	1	2
5	14	514	1	0.5	0	0	0	2	2	2	3	3	1	1	1	2	1	3	1	2	2	2	3	2	2							1				1	1	Chefs	1	52	4	1	3		1			3
5	14	514	2	0.5	0.5	0	0	2	2	2	3	3	1	1	1	2	1	3	1	2	2	2	3	2	2							1				1	1	Chefs	1	52	4	1	3		1			3
5	14	514	3	0.5	0	0	0	2	2	2	3	3	1	1	1	2	1	3	1	2	2	2	3	2	2							1				1	1	Chefs	1	52	4	1	3		1			3
5	15	515	1	1.38	1.69	2.19	0	2	2	1	3	3	2	1	1	2	1	3	3	2	2	3	2	1	2			1				1			1				2	54	4	1	3		2				1
5	15	515	2	1.5	1.5	2	0	2	2	1	3	3	2	1	1	2	1	3	3	2	2	3	2	1	2			1				1			1				2	54	4	1	3		2				1
5	15	515	3	2.19	1.89	2.33	0	2	2	1	3	3	2	1	1	2	1	3	3	2	2	3	2	1	2			1				1			1				2	54	4	1	3		2				1
6	3	603	1	3	2	0	1	2	2	1	3	2	3	3	1	2	1	3	1	4	4	3	2	3	1	1	1						1				1	Farmers	2	34	2	1	3		2				1
6	3	603	2	3	2	0	1	2	2	1	3	2	3	3	1	2	1	3	1	4	4	3	2	3	1	1	1						1				1	Farmers	2	34	2	1	3		2				1
6	3	603	3	2	2	0	1	2	2	1	3	2	3	3	1	2	1	3	1	4	4	3	2	3	1	1	1						1				1	Farmers	2	34	2	1	3		2				1
6	4	604	1	0.75	0	0	1	2	2	2	3	3	3	1	1	2	1	3	2	3	2	3	3	2	3	1			1							1			1	49	4	1	4		2			2	1
6	4	604	2	0.75	0	0	1	2	2	2	3	3	3	1	1	2	1	3	2	3	2	3	3	2	3	1			1							1			1	49	4	1	4		2			2	1
6	4	604	3	0.75	0	0	1	2	2	2	3	3	3	1	1	2	1	3	2	3	2	3	3	2	3	1			1							1			1	49	4	1	4		2			2	1
6	5	605	1	0	0	0	1	2	2	2	3	3	1	3	1	2	1	3	2	1	2	2	2	4	1							1	1			1			2	45	3	1	2		1			1
6	5	605	2	0	0	0	1	2	2	2	3	3	1	3	1	2	1	3	2	1	2	2	2	4	1							1	1			1			2	45	3	1	2		1			1
6	5	605	3	0	0	0	1	2	2	2	3	3	1	3	1	2	1	3	2	1	2	2	2	4	1							1	1			1			2	45	3	1	2		1			1
6	6	606	1	0	0	0	1	1	1	1	4	3	1	3	1	3	1	2	3	2	3	3	2	2	2	1		1							1				2	48	4	1	3		2			1
6	6	606	2	0	0	0	1	1	1	1	4	3	1	3	1	3	1	2	3	2	3	3	2	2	2	1		1							1				2	48	4	1	3		2			1
6	6	606	3	0	0	0	1	1	1	1	4	3	1	3	1	3	1	2	3	2	3	3	2	2	2	1		1							1				2	48	4	1	3		2			1
6	7	607	1	1	0	0	1	1	1	1	3	3	1	3	1	1	1	3	2	3	2	3	2	3	3
6	7	607	2	1	0	0	1	1	1	1	3	3	1	3	1	1	1	3	2	3	2	3	2	3	3
6	7	607	3	1	0	0	1	1	1	1	3	3	1	3	1	1	1	3	2	3	2	3	2	3	3
6	8	608	1	3	2	2	1	2	2	2	5	5	1	3	1	3	1	3	4	3	2	3	3	2	3	1			1			1							2	47	4	1	3		3			1	1
6	8	608	2	3	2	2	1	2	2	2	5	5	1	3	1	3	1	3	4	3	2	3	3	2	3	1			1			1							2	47	4	1	3		3			1	1
6	8	608	3	3	2	2	1	2	2	2	5	5	1	3	1	3	1	3	4	3	2	3	3	2	3	1			1			1							2	47	4	1	3		3			1	1
6	10	610	1	0	0	0	1	2	2	1	4	3	2	3	1	2	1	3	3	1	1	3	3	1	1	1	1					1							2	50	4	1	3		4	not employed			1
6	10	610	2	0	0	0	1	2	2	1	4	3	2	3	1	2	1	3	3	1	1	3	3	1	1	1	1					1							2	50	4	1	3		4	not employed			1
6	10	610	3	0	0	0	1	2	2	1	4	3	2	3	1	2	1	3	3	1	1	3	3	1	1	1	1					1							2	50	4	1	3		4	not employed			1
6	11	611	1	0	0	0	1	1	1	1	3	3	2	1	1	3	1	3	2	3	3	2	3	3	1											1			2	42	3	1	3		2
6	11	611	2	0	0	0	1	1	1	1	3	3	2	1	1	3	1	3	2	3	3	2	3	3	1											1			2	42	3	1	3		2
6	11	611	3	0	0	0	1	1	1	1	3	3	2	1	1	3	1	3	2	3	3	2	3	3	1											1			2	42	3	1	3		2
6	12	612	1	1	1	1	1	2	2	1	2	1	1	3	1	3	1	2	1	1	1	2	3	2	1	1			1			1							2	52	4	1	3		1				3
6	12	612	2	2	2	2	1	2	2	1	2	1	1	3	1	3	1	2	1	1	1	2	3	2	1	1			1			1							2	52	4	1	3		1				3
6	12	612	3	2	2	2	1	2	2	1	2	1	1	3	1	3	1	2	1	1	1	2	3	2	1	1			1			1							2	52	4	1	3		1				3
6	14	614	1	1	1	1.5	1	1	1	1	2	2	1	3	3	1	1	2	3	3	2	2	3	2	2		1	1							1				1	40	3	1	2		2			1	1
6	14	614	2	0.5	0.5	1	1	1	1	1	2	2	1	3	3	1	1	2	3	3	2	2	3	2	2		1	1							1				1	40	3	1	2		2			1	1
6	14	614	3	1	1	1	1	1	1	1	2	2	1	3	3	1	1	2	3	3	2	2	3	2	2		1	1							1				1	40	3	1	2		2			1	1
6	15	615	1	3.25	2.7	2.5	1	5	3	5	4	4	3	3	1	3	1	3	3	4	4	1	2	2	1
6	15	615	2	3.7	2.7	2.2	1	5	3	5	4	4	3	3	1	3	1	3	3	4	4	1	2	2	1
6	15	615	3	3.1	2.7	2.3	1	5	3	5	4	4	3	3	1	3	1	3	3	4	4	1	2	2	1
7	2	702	1	0	0	0	0	1	1	1	4	3	3	3	1	3	1	3	4	3	3	2	2	2	2	1						1							2	36	2	1	4		1		1	1	2
7	2	702	2	0	0	0	0	1	1	1	4	3	3	3	1	3	1	3	4	3	3	2	2	2	2	1						1							2	36	2	1	4		1		1	1	2
7	2	702	3	0	0	0	0	1	1	1	4	3	3	3	1	3	1	3	4	3	3	2	2	2	2	1						1							2	36	2	1	4		1		1	1	2
7	3	703	1	2	2	1.5	0	2	2	2	2	2	1	1	1	2	1	3	3	4	4	2	2	2	2	1			1				1						2	51	4	1	3		2
7	3	703	2	2	2	1.5	0	2	2	2	2	2	1	1	1	2	1	3	3	4	4	2	2	2	2	1			1				1						2	51	4	1	3		2
7	3	703	3	2	2	1.5	0	2	2	2	2	2	1	1	1	2	1	3	3	4	4	2	2	2	2	1			1				1						2	51	4	1	3		2
7	4	704	1	3.5	3	3	0	3	3	2	2	2	3	3	3	3	1	3	2	2	2	3	3	2	1	1	1	1											2	34	2	2	6		2				1
7	4	704	2	3	3	3.5	0	3	3	2	2	2	3	3	3	3	1	3	2	2	2	3	3	2	1	1	1	1											2	34	2	2	6		2				1
7	4	704	3	2.5	3	3.5	0	3	3	2	2	2	3	3	3	3	1	3	2	2	2	3	3	2	1	1	1	1											2	34	2	2	6		2				1
7	5	705	1	0	0	0	0	2	2	1	3	3	1	3	1	3	1	3	3	3	2	2	3	1	2	1		1	1										1	34	2	2	5		4	not employed	2		2
7	5	705	2	0	0	0	0	2	2	1	3	3	1	3	1	3	1	3	3	3	2	2	3	1	2	1		1	1										1	34	2	2	5		4	not employed	2		2
7	5	705	3	0	0	0	0	2	2	1	3	3	1	3	1	3	1	3	3	3	2	2	3	1	2	1		1	1										1	34	2	2	5		4	not employed	2		2
7	6	706	1	3.5	3.5	2.5	0	2	2	1	3	3	1	1	1	3	1	3	2	2	2	3	3	2	3		1								1	1			1	34	2	1	2		4	disabled			1
7	6	706	2	3.5	3.5	2.5	0	2	2	1	3	3	1	1	1	3	1	3	2	2	2	3	3	2	3		1								1	1			1	34	2	1	2		4	disabled			1
7	6	706	3	3.5	3.5	2.5	0	2	2	1	3	3	1	1	1	3	1	3	2	2	2	3	3	2	3		1								1	1			1	34	2	1	2		4	disabled			1
7	8	708	1	2.5	2.25	2	0	4	1	4	3	3	1	1	1	2	1	2	2	2	2	3	3	1	1	1			1			1							1	35	2	2	3		2				1
7	8	708	2	3	2	2	0	4	1	4	3	3	1	1	1	2	1	2	2	2	2	3	3	1	1	1			1			1							1	35	2	2	3		2				1
7	8	708	3	3	3	3	0	4	1	4	3	3	1	1	1	2	1	2	2	2	2	3	3	1	1	1			1			1							1	35	2	2	3		2				1
7	9	709	1	3	2	3	0	2	2	3	2	3	3	3	3	3	1	2	3	3	2	3	3	2	2			1	1						1				2	36	2	1	2		2			1	2
7	9	709	2	1	1	1	0	2	2	3	2	3	3	3	3	3	1	2	3	3	2	3	3	2	2			1	1						1				2	36	2	1	2		2			1	2
7	9	709	3	1	0.75	0.5	0	2	2	3	2	3	3	3	3	3	1	2	3	3	2	3	3	2	2			1	1						1				2	36	2	1	2		2			1	2
7	13	713	1	0.75	0.5	0.25	0	2	2	2	2	2	2	1	1	2	1	4	1	4	4	1	1	4	1				1			1	1						2	43	3	1	5		2			2
7	13	713	2	1	0	0	0	2	2	2	2	2	2	1	1	2	1	4	1	4	4	1	1	4	1				1			1	1						2	43	3	1	5		2			2
7	13	713	3	1	0	0	0	2	2	2	2	2	2	1	1	2	1	4	1	4	4	1	1	4	1				1			1	1						2	43	3	1	5		2			2
7	15	715	1	3.5	0	0	0	2	2	2	3	3	3	3	1	1	1	3	3	3	3	2	2	2	1				1			1				1			2	43	3	1	2		4	not employed			1
7	15	715	2	3.5	0	0	0	2	2	2	3	3	3	3	1	1	1	3	3	3	3	2	2	2	1				1			1				1			2	43	3	1	2		4	not employed			1
7	15	715	3	3.5	0	1	0	2	2	2	3	3	3	3	1	1	1	3	3	3	3	2	2	2	1				1			1				1			2	43	3	1	2		4	not employed			1
8	2	802	1	1	0	0	0	2	1	2	4	3	1	1	1	1	1	2	3	2	2	3	3	1	4	1			1				1						2	26	1	2	6		1				2
8	2	802	2	0.99	0	0.99	0	2	1	2	4	3	1	1	1	1	1	2	3	2	2	3	3	1	4	1			1				1						2	26	1	2	6		1				2
8	2	802	3	0.99	0	0	0	2	1	2	4	3	1	1	1	1	1	2	3	2	2	3	3	1	4	1			1				1						2	26	1	2	6		1				2
8	4	804	1	2	0	0	0	1	1	1	2	3	1	1	1	2	1	3	1	4	3	1	1	2	2	1							1		1				1	27	1	2	3		1				1
8	4	804	2	2	0	0	0	1	1	1	2	3	1	1	1	2	1	3	1	4	3	1	1	2	2	1							1		1				1	27	1	2	3		1				1
8	4	804	3	3	0	0	0	1	1	1	2	3	1	1	1	2	1	3	1	4	3	1	1	2	2	1							1		1				1	27	1	2	3		1				1
8	6	806	1	0.6	0.6	0.5	0	2	1	2	1	2	1	1	1	2	1	4	1	3	1	3	2	1	2	1			1						1				1	29	1	1	5		1			1	2
8	6	806	2	0.5	0.4	0.25	0	2	1	2	1	2	1	1	1	2	1	4	1	3	1	3	2	1	2	1			1						1				1	29	1	1	5		1			1	2
8	6	806	3	0.7	0.6	0.3	0	2	1	2	1	2	1	1	1	2	1	4	1	3	1	3	2	1	2	1			1						1				1	29	1	1	5		1			1	2
8	9	809	1	2	2	2	0	3	2	3	4	4	2	3	1	2	2	1	4	3	3	3	2	2	3	1		1							1				1	33	2	2	5		1		2		2
8	9	809	2	2	2	2	0	3	2	3	4	4	2	3	1	2	2	1	4	3	3	3	2	2	3	1		1							1				1	33	2	2	5		1		2		2
8	9	809	3	2.5	2.5	2	0	3	2	3	4	4	2	3	1	2	2	1	4	3	3	3	2	2	3	1		1							1				1	33	2	2	5		1		2		2
8	10	810	1	2.25	2.25	2.25	0	2	1	1	4	4	1	3	3	2	2	3	4	3	2	2	3	2	3	1			1						1				2	39	3	1	4		2			1	2
8	10	810	2	2.25	2.25	2.25	0	2	1	1	4	4	1	3	3	2	2	3	4	3	2	2	3	2	3	1			1						1				2	39	3	1	4		2			1	2
8	10	810	3	1.99	1.99	1.99	0	2	1	1	4	4	1	3	3	2	2	3	4	3	2	2	3	2	3	1			1						1				2	39	3	1	4		2			1	2
8	15	815	1	2.5	2	1.25	0	4	3	1	2	2	2	1	1	3	1	2	2	3	3	2	2	3	2	1						1	1						2	54	4	1	4		1
8	15	815	2	2.5	2	1.25	0	4	3	1	2	2	2	1	1	3	1	2	2	3	3	2	2	3	2	1						1	1						2	54	4	1	4		1
8	15	815	3	2.5	2	1.25	0	4	3	1	2	2	2	1	1	3	1	2	2	3	3	2	2	3	2	1						1	1						2	54	4	1	4		1
9	1	901	1	2.5	2.5	2.5	1	4	2	1	4	3	2	3	1	3	1	4	2	3	3	3	2	2	1			1	1			1							2	35	2	1	2		2			1	3
9	1	901	2	2.5	2.5	2.5	1	4	2	1	4	3	2	3	1	3	1	4	2	3	3	3	2	2	1			1	1			1							2	35	2	1	2		2			1	3
9	1	901	3	3	2.5	2	1	4	2	1	4	3	2	3	1	3	1	4	2	3	3	3	2	2	1			1	1			1							2	35	2	1	2		2			1	3
9	3	903	1	0	0	0	1	2	2	1	5	3	3	1	1	2	1	3	2	3	2	2	2	3	1	1		1							1				2	49	4	1	4		3
9	3	903	2	0	0	0	1	2	2	1	5	3	3	1	1	2	1	3	2	3	2	2	2	3	1	1		1							1				2	49	4	1	4		3
9	3	903	3	0	0	0	1	2	2	1	5	3	3	1	1	2	1	3	2	3	2	2	2	3	1	1		1							1				2	49	4	1	4		3
9	4	904	1	2	1.5	1.5	1	4	3	2	5	5	3	1	1	3	1	2	4	3	2	3	2	3	1	1		1							1				2	29	1	1	4		1		2		2
9	4	904	2	1.5	1	0.75	1	4	3	2	5	5	3	1	1	3	1	2	4	3	2	3	2	3	1	1		1							1				2	29	1	1	4		1		2		2
9	4	904	3	1	1	0.5	1	4	3	2	5	5	3	1	1	3	1	2	4	3	2	3	2	3	1	1		1							1				2	29	1	1	4		1		2		2
9	5	905	1	2	2	2.25	1	2	1	2	3	3	2	1	1	2	1	3	3	3	2	3	3	2	2	1			1						1				2	35	2	1	4		2			3	1
9	5	905	2	2	1.5	2.5	1	2	1	2	3	3	2	1	1	2	1	3	3	3	2	3	3	2	2	1			1						1				2	35	2	1	4		2			3	1
9	5	905	3	2	2	1.5	1	2	1	2	3	3	2	1	1	2	1	3	3	3	2	3	3	2	2	1			1						1				2	35	2	1	4		2			3	1
9	6	906	1	1.25	1.25	1.5	1	1	1	1	2	3	3	2	1	3	1	4	2	1	1	4	4	1	2	1	1		1						1				2	45	3	1	4		1			1
9	6	906	2	1.25	1.25	1.5	1	1	1	1	2	3	3	2	1	3	1	4	2	1	1	4	4	1	2	1	1		1						1				2	45	3	1	4		1			1
9	6	906	3	1.25	1.25	1.5	1	1	1	1	2	3	3	2	1	3	1	4	2	1	1	4	4	1	2	1	1		1						1				2	45	3	1	4		1			1
9	10	910	1	1.5	1.5	1.5	1	2	1	2	1	1	1	1	1	2	1	4	2	3	2	4	2	1	2	1			1										2	31	1	1	5		2				3
9	10	910	2	1.5	1.25	1	1	2	1	2	1	1	1	1	1	2	1	4	2	3	2	4	2	1	2	1			1										2	31	1	1	5		2				3
9	10	910	3	2	1.5	1.5	1	2	1	2	1	1	1	1	1	2	1	4	2	3	2	4	2	1	2	1			1										2	31	1	1	5		2				3
9	11	911	1	1	1	1.5	1	2	1	2	3	3	1	1	1	2	2	3	4	4	3	4	4	1	1			1					1		1				1	31	1	1	4		2				1
9	11	911	2	1.5	1	1	1	2	1	2	3	3	1	1	1	2	2	3	4	4	3	4	4	1	1			1					1		1				1	31	1	1	4		2				1
9	11	911	3	2	1.5	1	1	2	1	2	3	3	1	1	1	2	2	3	4	4	3	4	4	1	1			1					1		1				1	31	1	1	4		2				1
9	13	913	1	1	0	0	1	2	1	2	3	2	3	1	1	2	1	4	2	4	4	3	4	2	1				1			1	1						2	32	2	1	5		1				1
9	13	913	2	1	0	0	1	2	1	2	3	2	3	1	1	2	1	4	2	4	4	3	4	2	1				1			1	1						2	32	2	1	5		1				1
9	13	913	3	1	0	0	1	2	1	2	3	2	3	1	1	2	1	4	2	4	4	3	4	2	1				1			1	1						2	32	2	1	5		1				1
9	14	914	1	2	2	2	1	2	2	2	2	2	1	1	1	2	1	3	2	2	1	4	3	1	2	1			1		1								1	32	2	1	3		2				1
9	14	914	2	2	2	2	1	2	2	2	2	2	1	1	1	2	1	3	2	2	1	4	3	1	2	1			1		1								1	32	2	1	3		2				1
9	14	914	3	2	2	2	1	2	2	2	2	2	1	1	1	2	1	3	2	2	1	4	3	1	2	1			1		1								1	32	2	1	3		2				1
9	15	915	1	3	2	1	1	2	2	2	2	3	3	1	1	3	1	2	2	3	2	2	3	3	4	1			1			1							1	51	4	1	3		3				1
9	15	915	2	1.75	1.5	1	1	2	2	2	2	3	3	1	1	3	1	2	2	3	2	2	3	3	4	1			1			1							1	51	4	1	3		3				1
9	15	915	3	3	2	0.75	1	2	2	2	2	3	3	1	1	3	1	2	2	3	2	2	3	3	4	1			1			1							1	51	4	1	3		3				1
10	1	1001	1	0.25	0.25	0.25	0	3	1	3	2	2	1	3	1	2	1	4	1	4	3	1	1	2	3	1			1			1							2	33	2	1	3		1				1
10	1	1001	2	0.5	0.5	0	0	3	1	3	2	2	1	3	1	2	1	4	1	4	3	1	1	2	3	1			1			1							2	33	2	1	3		1				1
10	1	1001	3	1	1	1	0	3	1	3	2	2	1	3	1	2	1	4	1	4	3	1	1	2	3	1			1			1							2	33	2	1	3		1				1
10	2	1002	1	3	2	2	0	2	1	2	4	4	1	3	1	2	1	2	3	3	3	2	2	2	1	1		1							1				2	37	2	1	3		1		1	2	1
10	2	1002	2	2.5	2	0	0	2	1	2	4	4	1	3	1	2	1	2	3	3	3	2	2	2	1	1		1							1				2	37	2	1	3		1		1	2	1
10	2	1002	3	2	1	0	0	2	1	2	4	4	1	3	1	2	1	2	3	3	3	2	2	2	1	1		1							1				2	37	2	1	3		1		1	2	1
10	4	1004	1	0.5	0.5	0.5	0	2	1	2	4	4	3	3	3	3	1	3	2	3	2	3	3	2	3	1		1	1										2	34	2	1	5		2		1	1	2
10	4	1004	2	0.5	0.5	0.5	0	2	1	2	4	4	3	3	3	3	1	3	2	3	2	3	3	2	3	1		1	1										2	34	2	1	5		2		1	1	2
10	4	1004	3	0.4	0.4	0.5	0	2	1	2	4	4	3	3	3	3	1	3	2	3	2	3	3	2	3	1		1	1										2	34	2	1	5		2		1	1	2
10	5	1005	1	2	1.59	2.69	0	1	1	1	5	5	1	3	3	3	1	1	4	2	2	2	2	1	2	1			1						1				2	53	4	1	4		2				1
10	5	1005	2	2.69	1.5	2	0	1	1	1	5	5	1	3	3	3	1	1	4	2	2	2	2	1	2	1			1						1				2	53	4	1	4		2				1
10	5	1005	3	2	1.5	2.69	0	1	1	1	5	5	1	3	3	3	1	1	4	2	2	2	2	1	2	1			1						1				2	53	4	1	4		2				1
10	7	1007	1	0	0	0	0	1	1	1	4	4	1	3	1	3	1	2	3	3	2	2	3	2	2	1			1			1							1	30	1	1	3		1		2		2
10	7	1007	2	0	0	0	0	1	1	1	4	4	1	3	1	3	1	2	3	3	2	2	3	2	2	1			1			1							1	30	1	1	3		1		2		2
10	7	1007	3	0	0	0	0	1	1	1	4	4	1	3	1	3	1	2	3	3	2	2	3	2	2	1			1			1							1	30	1	1	3		1		2		2
10	8	1008	1	1	1	1	0	2	1	2	4	4	1	3	1	3	1	2	3	3	2	3	3	2	2	1						1			1				2	43	3	1	3		2			1
10	8	1008	2	1	0	0	0	2	1	2	4	4	1	3	1	3	1	2	3	3	2	3	3	2	2	1						1			1				2	43	3	1	3		2			1
10	8	1008	3	1	0	0	0	2	1	2	4	4	1	3	1	3	1	2	3	3	2	3	3	2	2	1						1			1				2	43	3	1	3		2			1
10	11	1011	1	1	0	1	0	2	2	1	4	4	1	1	1	2	1	2	3	3	3	2	2	3	2	1			1			1							2	34	2	1	3		2			1	1
10	11	1011	2	2	0	0	0	2	2	1	4	4	1	1	1	2	1	2	3	3	3	2	2	3	2	1			1			1							2	34	2	1	3		2			1	1
10	11	1011	3	1.5	0	0	0	2	2	1	4	4	1	1	1	2	1	2	3	3	3	2	2	3	2	1			1			1							2	34	2	1	3		2			1	1
10	14	1014	1	0.5	0	0	0	2	2	2	4	3	2	1	1	2	1	4	2	4	3	1	2	1	1				1			1	1						2	34	2	1	4		2		2		2
10	14	1014	2	0.5	0	0	0	2	2	2	4	3	2	1	1	2	1	4	2	4	3	1	2	1	1				1			1	1						2	34	2	1	4		2		2		2
10	14	1014	3	0.5	0	0	0	2	2	2	4	3	2	1	1	2	1	4	2	4	3	1	2	1	1				1			1	1						2	34	2	1	4		2		2		2
11	1	1101	1	1	0	0	1	2	2	2	3	3	2	1	1	1	2	2	4	2	1	2	3	2	3			1					1			1			2	33	2	2	5		2				2
11	1	1101	2	1	0	0	1	2	2	2	3	3	2	1	1	1	2	2	4	2	1	2	3	2	3			1					1			1			2	33	2	2	5		2				2
11	1	1101	3	1	1	1	1	2	2	2	3	3	2	1	1	1	2	2	4	2	1	2	3	2	3			1					1			1			2	33	2	2	5		2				2
11	5	1105	1	0	0	0	1	3	3	3	3	3	1	3	1	3	1	3	2	3	2	2	3	2	2	1						1	1						1	40	3	1	4		2			3
11	5	1105	2	0	0	0	1	3	3	3	3	3	1	3	1	3	1	3	2	3	2	2	3	2	2	1						1	1						1	40	3	1	4		2			3
11	5	1105	3	0	0	0	1	3	3	3	3	3	1	3	1	3	1	3	2	3	2	2	3	2	2	1						1	1						1	40	3	1	4		2			3
11	7	1107	1	3	0	2	1	2	1	2	3	3	1	3	1	2	1	3	2	2	2	3	4	1	1	1		1	1										1	46	4	1	4		2				1
11	7	1107	2	2	0	3	1	2	1	2	3	3	1	3	1	2	1	3	2	2	2	3	4	1	1	1		1	1										1	46	4	1	4		2				1
11	7	1107	3	2	0	1	1	2	1	2	3	3	1	3	1	2	1	3	2	2	2	3	4	1	1	1		1	1										1	46	4	1	4		2				1
11	8	1108	1	0.5	0.5	0	1	2	1	2	3	3	1	3	1	3	1	3	3	4	3	2	2	2	1	1			1						1				2	47	4	1	5		2				1
11	8	1108	2	0.5	0	0	1	2	1	2	3	3	1	3	1	3	1	3	3	4	3	2	2	2	1	1			1						1				2	47	4	1	5		2				1
11	8	1108	3	0.5	0	0	1	2	1	2	3	3	1	3	1	3	1	3	3	4	3	2	2	2	1	1			1						1				2	47	4	1	5		2				1
11	9	1109	1	1	0.5	0.5	1	2	1	2	3	3	3	1	1	3	1	3	3	3	2	2	2	2	1	1			1				1						2	48	4	1	2		1
11	9	1109	2	1	0.5	0.5	1	2	1	2	3	3	3	1	1	3	1	3	3	3	2	2	2	2	1	1			1				1						2	48	4	1	2		1
11	9	1109	3	1	0	0	1	2	1	2	3	3	3	1	1	3	1	3	3	3	2	2	2	2	1	1			1				1						2	48	4	1	2		1
11	11	1111	1	1	0	1	1	2	1	2	4	4	2	3	1	2	1	2	4	3	3	3	3	2	2	1		1	1										2	26	1	1	7	J.D.	2				1
11	11	1111	2	1	0	1	1	2	1	2	4	4	2	3	1	2	1	2	4	3	3	3	3	2	2	1		1	1										2	26	1	1	7	J.D.	2				1
11	11	1111	3	1	0	0	1	2	1	2	4	4	2	3	1	2	1	2	4	3	3	3	3	2	2	1		1	1										2	26	1	1	7	J.D.	2				1
11	12	1112	1	0.05	0	0	1	1	1	1	2	2	1	3	1	2	1	3	1	4	3	2	2	2	3	1			1				1						2	25	1	2	5		1				3
11	12	1112	2	0.03	0	0	1	1	1	1	2	2	1	3	1	2	1	3	1	4	3	2	2	2	3	1			1				1						2	25	1	2	5		1				3
11	12	1112	3	0.03	0	0	1	1	1	1	2	2	1	3	1	2	1	3	1	4	3	2	2	2	3	1			1				1						2	25	1	2	5		1				3
11	13	1113	1	2	1	2	1	2	1	1	4	4	1	3	1	3	1	2	3	3	2	2	2	2	2	1		1	1										2	25	1	1	3		2				1
11	13	1113	2	1	1	1	1	2	1	1	4	4	1	3	1	3	1	2	3	3	2	2	2	2	2	1		1	1										2	25	1	1	3		2				1
11	13	1113	3	1	1	1	1	2	1	1	4	4	1	3	1	3	1	2	3	3	2	2	2	2	2	1		1	1										2	25	1	1	3		2				1
11	14	1114	1	2	2	2	1	2	1	2	4	3	3	3	1	2	1	3	3	3	2	2	3	2	2	1	1						1						2	27	1	1	4		2				1
11	14	1114	2	1.5	1.5	1.5	1	2	1	2	4	3	3	3	1	2	1	3	3	3	2	2	3	2	2	1	1						1						2	27	1	1	4		2				1
11	14	1114	3	2	2	2	1	2	1	2	4	3	3	3	1	2	1	3	3	3	2	2	3	2	2	1	1						1						2	27	1	1	4		2				1
11	15	1115	1	1	0	0.99	1	2	2	1	3	3	3	3	3	2	1	2	3	3	3	2	2	3	2	1						1			1				2	28	1	1	2		2		1		1
11	15	1115	2	1	0	0.99	1	2	2	1	3	3	3	3	3	2	1	2	3	3	3	2	2	3	2	1						1			1				2	28	1	1	2		2		1		1
11	15	1115	3	1	0	0.99	1	2	2	1	3	3	3	3	3	2	1	2	3	3	3	2	2	3	2	1						1			1				2	28	1	1	2		2		1		1
12	4	1204	1	2	2	2	0	2	1	1	4	3	3	2	1	2	1	3	3	4	2	2	3	2	2	1		1				1							2	33	2	1	3		1				1
12	4	1204	2	2	2	2	0	2	1	1	4	3	3	2	1	2	1	3	3	4	2	2	3	2	2	1		1				1							2	33	2	1	3		1				1
12	4	1204	3	2	2	2	0	2	1	1	4	3	3	2	1	2	1	3	3	4	2	2	3	2	2	1		1				1							2	33	2	1	3		1				1
12	7	1207	1	0	0	0	0	2	1	2	3	3	3	3	3	3	1	3	2	4	4	1	1	2	2	1						1	1						2	38	3	1	2		4	Disabled			1
12	7	1207	2	0	0	0	0	2	1	2	3	3	3	3	3	3	1	3	2	4	4	1	1	2	2	1						1	1						2	38	3	1	2		4	Disabled			1
12	7	1207	3	0	0	0	0	2	1	2	3	3	3	3	3	3	1	3	2	4	4	1	1	2	2	1						1	1						2	38	3	1	2		4	Disabled			1
12	11	1211	1	3	2.5	2	0	2	2	3	4	4	2	3	1	3	1	3	2	3	4	2	1	2	2	1						1				1			1	37	2	1	3		4	Disabled			1
12	11	1211	2	3	2	2	0	2	2	3	4	4	2	3	1	3	1	3	2	3	4	2	1	2	2	1						1				1			1	37	2	1	3		4	Disabled			1
12	11	1211	3	3	2	2	0	2	2	3	4	4	2	3	1	3	1	3	2	3	4	2	1	2	2	1						1				1			1	37	2	1	3		4	Disabled			1
13	1	1301	1	0	0	0	1	2	2	2	2	2	1	1	1	3	1	3	2	1	1	4	1	1	2	1						1							2	42	3	1	2		2				1
13	1	1301	2	0	0	0	1	2	2	2	2	2	1	1	1	3	1	3	2	1	1	4	1	1	2	1						1							2	42	3	1	2		2				1
13	1	1301	3	0	0	0	1	2	2	2	2	2	1	1	1	3	1	3	2	1	1	4	1	1	2	1						1							2	42	3	1	2		2				1
13	2	1302	1	0.25	0.2	0.3	1	2	1	2	5	4	1	1	1	2	1	3	2	4	3	2	1	2	2			1				1			1				2	31	1	1	5		2		1		2
13	2	1302	2	0.5	0.1	0	1	2	1	2	5	4	1	1	1	2	1	3	2	4	3	2	1	2	2			1				1			1				2	31	1	1	5		2		1		2
13	2	1302	3	0.5	0	0	1	2	1	2	5	4	1	1	1	2	1	3	2	4	3	2	1	2	2			1				1			1				2	31	1	1	5		2		1		2
13	3	1303	1	1	0	0.5	1	2	1	1	3	3	1	3	1	3	1	3	3	4	3	1	2	1	1	1			1			1							2	32	2	1	4		2			1	2
13	3	1303	2	1	0	0	1	2	1	1	3	3	1	3	1	3	1	3	3	4	3	1	2	1	1	1			1			1							2	32	2	1	4		2			1	2
13	3	1303	3	1	0	0	1	2	1	1	3	3	1	3	1	3	1	3	3	4	3	1	2	1	1	1			1			1							2	32	2	1	4		2			1	2
13	7	1307	1	1	0.75	1.25	1	2	2	1	4	4	3	3	3	2	2	1	4	3	2	3	3	1	2	1		1	1										2	34	2	1	3		2			1	2
13	7	1307	2	1	0.75	1	1	2	2	1	4	4	3	3	3	2	2	1	4	3	2	3	3	1	2	1		1	1										2	34	2	1	3		2			1	2
13	7	1307	3	1	0.75	1	1	2	2	1	4	4	3	3	3	2	2	1	4	3	2	3	3	1	2	1		1	1										2	34	2	1	3		2			1	2
13	8	1308	1	1.5	1.25	1	1	2	2	1	4	4	1	3	3	3	1	2	4	3	3	2	2	2	2	1		1							1				2	43	3	1	4		4	stay at home		2
13	8	1308	2	1.5	1.25	1.5	1	2	2	1	4	4	1	3	3	3	1	2	4	3	3	2	2	2	2	1		1							1				2	43	3	1	4		4	stay at home		2
13	8	1308	3	1.5	1.25	1.25	1	2	2	1	4	4	1	3	3	3	1	2	4	3	3	2	2	2	2	1		1							1				2	43	3	1	4		4	stay at home		2
13	9	1309	1	2	0	3	1	1	1	2	4	4	1	3	1	3	1	3	2	3	2	3	2	2	2	1	1									1			2	36	2	1	2		2		1	2	1
13	9	1309	2	2	0	3	1	1	1	2	4	4	1	3	1	3	1	3	2	3	2	3	2	2	2	1	1									1			2	36	2	1	2		2		1	2	1
13	9	1309	3	2	0	2	1	1	1	2	4	4	1	3	1	3	1	3	2	3	2	3	2	2	2	1	1									1			2	36	2	1	2		2		1	2	1
13	10	1310	1	2.5	2.75	2.25	1	2	2	2	3	3	1	1	1	2	1	3	3	3	3	2	2	2	2	1			1			1							2	37	2	1	3		2			3	1
13	10	1310	2	2.5	2.5	2.5	1	2	2	2	3	3	1	1	1	2	1	3	3	3	3	2	2	2	2	1			1			1							2	37	2	1	3		2			3	1
13	10	1310	3	2.5	2.5	1.75	1	2	2	2	3	3	1	1	1	2	1	3	3	3	3	2	2	2	2	1			1			1							2	37	2	1	3		2			3	1
13	11	1311	1	0	0	0	1	2	2	2	4	3	3	3	1	2	1	3	2	3	2	2	3	2	2	1		1				1							2	39	3	1	4		1		4	1	1
13	11	1311	2	0	0	0	1	2	2	2	4	3	3	3	1	2	1	3	2	3	2	2	3	2	2	1		1				1							2	39	3	1	4		1		4	1	1
13	11	1311	3	0	0	0	1	2	2	2	4	3	3	3	1	2	1	3	2	3	2	2	3	2	2	1		1				1							2	39	3	1	4		1		4	1	1
13	12	1312	1	3	2	0	1	3	2	2	2	2	1	1	1	2	1	4	2	3	3	2	1	3	1	1			1			1							2	40	3	1	5		1			1	1
13	12	1312	2	3	2	0	1	3	2	2	2	2	1	1	1	2	1	4	2	3	3	2	1	3	1	1			1			1							2	40	3	1	5		1			1	1
13	12	1312	3	3	2	0	1	3	2	2	2	2	1	1	1	2	1	4	2	3	3	2	1	3	1	1			1			1							2	40	3	1	5		1			1	1
13	15	1315	1	0	0	0	1	2	2	2	2	3	2	3	1	2	2	2	3	2	2	3	3	2	2	1			1						1				2	42	3	1	2		2				2
13	15	1315	2	0	0	0	1	2	2	2	2	3	2	3	1	2	2	2	3	2	2	3	3	2	2	1			1						1				2	42	3	1	2		2				2
13	15	1315	3	0	0	0	1	2	2	2	2	3	2	3	1	2	2	2	3	2	2	3	3	2	2	1			1						1				2	42	3	1	2		2				2
[truncated: 24 more columns]
